# Supplementary material for: An In Vitro Evaluation and Network Pharmacology Analysis of Prospective Anti-Prostate Cancer Activity from Perilla frutescens
Source: Plants (Basel). 2023 Aug 21;12(16):3006. doi: 10.3390/plants12163006 (PMC10457999; doi:10.3390/plants12163006)
Supplement: Supplementary file 1 [file plants-12-03006-s001.zip]

Archive with 1 entries (1 files):
- plants-2551860-supplementary.pdf
